# Supplementary material for: Lidocaine transdermal patches reduced pain intensity in neuropathic cancer patients already receiving opioid treatment
Source: BMC Palliat Care. 2023 Jan 7;22:4. doi: 10.1186/s12904-023-01126-3 (PMC9824981; doi:10.1186/s12904-023-01126-3)
Supplement: Supplementary file 1 — Additional file 1: Supplementary Table 1. 96 Patients’ Characteristics. Supplementary Table 2. 96 patients with Pain score (Day 1–3: Pain intensity with numerical rating scale, Pain relief score, Analgesic treatment quality). [file 12904_2023_1126_MOESM1_ESM.xlsx]

## Sheet: Supplementary Table 1. Patient 
Supplementary Table 1. 96 Patients' Characteristics
No	Gender	Age	Diagnosis	Diagnosis 2	Hands (Applied Sites)	Arms (Applied Sites)	Head and Neck (Applied Sites)	Legs (Applied Sites)	Torso (Applied Sites)	Cutting/Laceration (Dysaesthesia)	Burning (Dysaesthesia)	Tight/stretched (Dysaesthesia)	Numbness (Dysaesthesia)	Stabbing (Dysaesthesia)	Pinprick (Dysaesthesia)	Tingling (Dysaesthesia)	Hyperalgesia (Sensory Dysfunction)	Pin-Prick (Sensory Dysfunction)	Allodynia (Sensory Dysfunction)	Skin Adverse events	ANTI-DEPRESSENT	STEROID	SCANOL	NSAID	Morphine	Concurrent analgesic regimen
1	1	34.7361	HNSCC	Hypopharyngeal Ca			1			1	1			1		1		1	1	0					1	Morphine 9mg Q4h +5mg Q1h prn sc , Norvasc 1# po QD
2	2	73.5694	Sarcoma	Ffibrosarcoma		1				1	1									0			1	1	1	Morphine(10)1#po Q6h, Celebrex 1# po Bid , Panagesic 1# po Q6h
3	2	75.5667	Thyroid Cancer	Thyroid Ca					1	1	1									Cold Sensation			1	1	1	Fentanyl (25)*1 patch Q3D ,Morphine 5mg Q1h prn sccelebrex 1# bid
4	2	82.8556	UGI Cancer	Pancreatic Ca					1	1		1								0					1	Morphine 12mg Q4h +6mg Q1h prn sc
5	2	59.2389	HCC	HCC					1				1				1		1	0		1			1	Morphine 17mg Q4h +8mg Q1h prn sc , Dexamethasone 1amp Bid IVD
6	1	51.4972	UGI Cancer	Gastric Ca					1			1	1				1		1	Cold Sensation		1			1	Morphine 12mg Q4h +4mg Q1h prn sc DEX
7	1	51.6806	HCC	HCC					1					1	1	1		1	1	Redness					1	Morphine 3mg Q4h + Q1h prn sc
8	2	60.5972	UGI Cancer	Cholangiocarcinoma Ca		1						1	1	1			1	1	1	0					1	Morphine 8mg Q4h + 4mg Q1h prn sc
9	1	73.7833	GU Cancer	TCC with liver meta					1	1		1								0		1			1	Morphine 3mg Q1h prn sc dex
10	1	39.4833	HNSCC	Hypopharyngeal ca			1				1	1				1		1	1	0					1	Morphine 32mg Q4h + 16mg Q1h prn sc
11	2	52.4	CRC	Colon ca				1		1			1				1		1	Cold Sensation					1	Morphine 20mg Q4h + 11mg Q1h prn sc
12	2	76.5778	CRC	Colon ca					1							1		1	1	0					1	Morphine 30mg Q4h + 15mg Q1h prn sc
13	2	51.125	GYN Cancer	Cervical ca					1				1				1		1	0					1	Fentanyl( 25)*1 Q3D ,Morphine 10mg prn sc
14	2	39.7139	UGI Cancer	Cholangiocarcinoma Ca					1			1			1			1		0		1	1	1	1	Fentanyl( 25)*1 Q3D ,Dexamethasonecelebrex 1# bid
15	1	60.5972	GU Cancer	Prostate Ca				1		1										0				1	1	Fentanyl( 25)*2 Q3D ,Morphine (10) 1# Q6h po,Tofranil(25) 1# Q8h,celebrex 1# bid
16	1	66.7444	CRC	Recta Ca					1	1	1									0					1	Morphine 12mg Q4h sc
17	1	60.6583	HCC	HCC					1	1										0					1	Morphine 3mg Q6h + 3mg Q1h prn sc, Tofranil(10) 1# Bid Po
18	2	89.8694	UGI Cancer	Ampulla vater Ca				1						1	1	1		1	1	0	1		1	1	1	Morphine 3mg Q6h + 3mg Q1h prn sc, Tofranil(10) 1# Qd Po + (25) 1# HS Po celebrex 1# bid
19	2	40.7	Breast Cancer	Breast Ca				1				1		1	1			1	1	Rash			1		1	Morphine 3mg Q4h + 3mg Q1h prn scscanol
20	2	56.0667	UGI Cancer	Gastric Ca					1	1										0		1			1	Morphine 3mg Q6h + 3mg Q1h prn sc DEX
21	2	53.2056	GU Cancer	Right Ureteral Ca					1	1	1									0					1	Morphine 7mg Q4h + 4mg Q1h prn sc
22	1	45.9472	CRC	Cecum ca					1			1								0					1	Morphine 3mg Q4h + 3mg Q1h prn sc
23	1	57.7944	Lung Cancer	Lung Ca		1					1			1	1	1	1	1	1	0					1	Morphine 8mg Q4h + 4mg Q1h prn sc
24	2	63.2083	GYN Cancer	falltube Cancer					1	1	1									0					1	Morphine 3mg Q4h + 3mg Q1h prn sc
25	1	73.15	HNSCC	Lower gingival ca			1					1		1	1			1		0					1	Morphine 6mg q4h sc+ 6mg Q1h prn sc
26	2	52.4472	GU Cancer	Renal TCC					1					1						0			1	1	1	Morphine 1# q8h pc + 0.5# Q4h prn pc,Cataflam 1#tid
27	1	70.5333	CRC	Colon ca					1					1						Itching					1	Morphine 3mg q4h + 3mg Q1h prn sc
28	1	95.5333	Thyroid Cancer	Thyroid Ca					1					1	1	1	1	1	1	0			1		1	Morphine 3mg q4h sc+ 3mg Q1h prn scscanol
29	1	59.1278	Lung Cancer	Lung Ca		1						1			1	1		1	1	0					1	Morphine 5mg q4h sc+ 3mg Q1h prn sc
30	1	20.3389	Lymphoma	Lymphoma				1		1										Irritation					1	Morphine(10)1#po Q4h
31	2	44.9167	Breast Cancer	Breast Ca					1			1	1			1	1	1	1	0					1	Morphine(10)1#po Q6h
32	1	62.8444	Sarcoma	Liposcoma					1	1	1									0					1	Morphine(PCA)18mg/hrs
33	1	39.3611	HCC	HCC				1				1		1	1	1	1	1	1	0				1	1	Morphine 7mg q4h sc+ 5mg Q1h prn sccelebrex 1# bid
34	1	44.8306	HCC	HCC					1	1		1								0					1	Morphine 3mg q4h sc+ 3mg Q4h prn sc, Tramadol 50mg/tab Q12h
35	1	64.9806	UGI Cancer	Gastric Ca					1					1		1		1	1	Redness					1	Morphine oral 4mg q6h pc + 2ml Q2h prn pc, Tramadol 1amp IVD Q12h
36	1	65.1806	GU Cancer	Ureter TCC				1					1	1	1		1	1	1	0	1				1	Morphine(10)1#po Q6h,Tofranil(10)1#bid,Depyretin 1#q6h prn pc
37	1	45.8667	UGI Cancer	Esophageal Ca					1											0					1	Morphine 14mg q4h sc + 7mg Q1h prn sc
38	1	64.9083	GU Cancer	Rca	1						1		1				1	1	1	0		1			1	MXL 1#q12h,Tone 1#qid, Dexamethasone 1.5#qd
39	1	48.5028	HNSCC	NPC			1							1	1	1		1	1	0					1	Morphine 20mg Q4h sc
40	1	38.7444	GU Cancer	Right flank mass					1					1		1		1	1	0			1		1	Morphine 5mg Q4h sc, Depyretin 1#q6h prn pc1 scanol
41	2	52.6583	Breast Cancer	Breast Ca					1				1		1		1	1	1	0			1		1	Morphine 3mg Q1h sc prn scanol
42	2	66.8556	CRC	Colon ca				1			1	1		1	1			1	1	0					1	Morphine 3mg Q6h sc,Morphine 3mg sc prn
43	1	57.3611	Lung Cancer	Lung ca					1			1				1		1	1	0		1			1	Tramadol 1amp IVD Q8h DEX
44	2	59.4139	Lung Cancer	Lung ca				1							1	1		1	1	0					1	Morphine 4mg Q4h sc,Tofranil(25)1# q8h
45	2	49.7528	GYN Cancer	Endometrial cancer					1	1										0					1	Morphine 8mg Q8h sc,Morphine 4mg SC Q1h prn
46	2	57.9139	Breast Cancer	Breast Ca		1						1	1		1		1	1	1	Rash					1	Morphine 10mg 1tab pc Q4h,Morphine 10mg 0.5tab pc Q2h prn
47	1	64.7611	Lung Cancer	Lung ca					1	1	1									0					1	Morphine 8mg Q4h sc,Morphine 4mg SC Q1h prn
48	2	33.8917	HNSCC	Leiomyosarcoma			1			1	1									0		1			1	Morphine 10mg Q6h DEX
49	2	81.3139	GYN Cancer	Cervical ca					1					1	1	1		1	1	0				1	1	Morphine 3mg Q6h + 3mg Q1h prn sc,celebrex 1# bid,Tofrsnil(10) 1#bid
50	1	81.0083	CRC	Colon ca					1					1	1	1		1	1	0		1		1	1	Morphine 20mg Q4h + 10mg Q1h prn sc,prednisolone 1#bid,celebrex 1# bid
51	2	51.5278	GU Cancer	Bladder ca					1				1				1		1	0					1	Morphine (10) Q12h 1# Po , Tofranil (10) 1# Bid Po
52	1	56.2972	HNSCC	Tongue ca			1					1								0					1	Morphine 3mg Q1h prn sc
53	2	68.6583	HCC	Hcc					1	1		1								0		1			1	Morphine 3mg Q6h + 3mg Q1h prn DEX
54	1	42.1444	HNSCC	Buccal ca			1					1								Irritation					1	Morphine 10mg Q4h + 5mg Q1h prn sc
55	1	53.1417	Thyroid Cancer	Thymas ca				1				1	1	1		1	1	1	1	0			1		1	Morphine 3mg Q4h scscanol
56	1	60.7361	HNSCC	Buccal ca			1					1	1			1	1	1	1	Itching					1	Morphine 3mg Q6h + 3mg Q1h prn sc
57	1	56.5222	UGI Cancer	Pancreas ca				1				1								0					1	Morphine 15mg Q6h + 3mg Q1h prn sc
58	1	54.7583	UGI Cancer	Esophageal Ca					1											0					1	Morphine 12mg Q4h sc
59	2	81.6167	Thyroid Cancer	Thyroid Ca					1											0	1				1	Morphine 5mg Q4h sc,Tofrsnil(10) 1#bid
60	2	34.175	GYN Cancer	Cervical ca					1											0	1				1	MTL(60) 3# qd,morphine(10) 2# q1h prn po,Tofrsnil(10) 1#bid
61	1	52.4111	Lung Cancer	Lung Ca					1				1				1		1	0					1	Morphine 10mg Q4h + 5mg Q1h prn sc
62	2	62.6611	Breast Cancer	Breast Ca				1		1			1				1		1	Cold Sensation					1	Morphine 3mg Q8h + 3mg Q1h prn sc
63	2	81.7028	HCC	Hcc				1				1	1		1	1	1	1	1	0					1	Morphine 5mg Q8h + 3mg Q1h prn sc
64	1	57.8694	Lung Cancer	Lung Ca					1			1		1	1	1		1	1	0		1			1	Morphine 18mg Q4h sc,Dexamethasone 1Amp q6h,Lyrica 1# q8h
65	2	53.7278	GYN Cancer	Ovarian ca					1	1			1		1	1	1	1	1	Redness	1		1		1	Morphine(10)1#po Q6h Tofranil 25mg 1# hs,Flurbiprofen 40mg 1 patch qdDEX
66	1	81.1972	Thyroid Cancer	Thyroid Ca			1					1								0					1	Morphine 5mg Q4h sc,Fentanyl 1pach q3d
67	2	60.3778	UGI Cancer	Pancreatic Ca					1					1		1		1	1	0	1			1	1	Morphine 3mg Q6h + 3mg Q1h prn sc,Tofranil(10) 1# bid,celebrex 1# bid po
68	1	46.8167	HNSCC	Tongue ca			1						1	1	1	1	1	1	1	0					1	Morphine 10mg Q4h + 5mg Q1h prn sc,Fentanyl 1pach q3d
69	2	78.7806	UGI Cancer	Pancreatic Ca					1	1	1									0					1	Morphine 7mg Q4h sc
70	2	77.5222	Sarcoma	Osteosarcoma					1				1	1	1	1	1	1	1	0					1	Morphine 10mg Q4h + 5mg Q1h prn sc,Fentanyl 1pach q3d
71	2	62.9083	CRC	Colon ca					1				1				1		1	0					1	Morphine 18mg Q4h sc,Dexamethasone 1Amp q6h,Lyrica 1# q8h
72	1	45.9694	CRC	Colon ca					1			1								0					1	Morphine 3mg Q8h + 3mg Q1h prn sc
73	1	67.5444	HCC	Hcc					1					1	1	1		1	1	Itching					1	Morphine 5mg hs + 3mg Q1h prn sc
74	2	58.0417	HNSCC	Tongue ca			1								1	1		1	1	0			1		1	Morphine 1# q6h poscanol
75	1	52.8167	GU Cancer	RCC					1						1	1		1	1	0		1			1	Morphine 40mg Q4h sc DEX
76	2	48.3417	Breast Cancer	Breast Ca				1			1	1								0					1	Morphine 7mg q8h + 3mg Q1h prn sc
77	2	44.5389	Breast Cancer	Breast Ca				1			1		1				1		1	0			1		1	Morphine 3mg q4h scscanol
78	1	45.4583	HNSCC	Tongue ca			1					1								Rash					1	Morphine 12mg q4h sc
79	2	67.3083	CRC	Rectal Ca				1					1				1		1	0					1	Morphine 10mg q4h+5 mg q1h prn ,Lyrica 1# q8h po
80	1	76.8	HCC	HCC				1			1		1				1		1	0				1	1	Morphine 5mg Q4h + 5mg Q1h prn sc,celebrex 1# bid
81	1	50.3472	UGI Cancer	Esophage Ca					1					1	1	1	1	1	1	0		1			1	Morphine 7mg q8h sc DEX
82	2	64.3444	UGI Cancer	Pancreatic Ca					1	1	1									0					1	Fentanyl 1pach q3d
83	1	54.2583	HNSCC	Hypopharyngeal ca			1							1	1	1	1	1	1	Cold Sensation					1	MXL 1# qd
84	2	80.0028	Lung Cancer	Lung Ca				1							1	1		1	1	0					1	Morphine 3mg Q6h sc+ 2mg Q2h prn sc
85	2	66.9778	MUO	MUU				1							1	1		1	1	Cold Sensation	1			1	1	Morphine 3mg Q6h + 3mg Q1h prn sc,Tofranil(25) 1# hs,Tramadol 1# q8h prncelebrex 1# bid
86	1	49.5333	HNSCC	Recval carinoid Ca			1					1	1				1		1	0					1	Morphine 25mg Q4h sc+ 15mg Q1h prn sc,MXL 11# qd
87	1	52.9472	HNSCC	Buccal cancer			1					1	1	1			1	1	1	0			1	1	1	Morphine 3mg q6h sc,Tofranil(10) 1# q8hcelebrex 1# bid
88	1	46.6028	CRC	Rectal Ca					1	1		1								0					1	Morphine 1# hs,Fentanyl 1pach q3d
89	1	59.575	HNSCC	Hypopharyngeal ca			1			1	1									0					1	Morphine 8mg prn sc,Fentanyl 1pach q3d
90	1	44.3583	CRC	Rectal Ca					1			1								0					1	Morphine(10) 1# q6h po+Morphine(10) 0.5# q1h prn po
91	2	88.0389	Lung Cancer	Lung Ca					1							1		1		0					1	Morphine 5mg Q6h sc+ 5mg Q1h prn sc
92	2	47.8306	Thyroid Cancer	Thyroid Ca					1				1				1	1	1	0					1	Morphine(10) 1# q4h po+Morphine(10) 0.5# q1h prn po
93	1	62.6278	GU Cancer	Prostate Ca				1		1	1									0			1	1	1	Morphine 5mg q4h + 3mg Q2h prn sc,celebrex 1# bid
94	2	80.8528	Lung Cancer	Lung Ca					1	1										0			1	1	1	Morphine 3mg q6h sc+ 3mg Q1h prn sc,celebrex 1# qd
95	2	47.5694	Breast Cancer	Breast Ca					1	1										Irritation					1	Morphine 3mg q6h sc+ 3mg Q1h prn sc
96	2	37.0389	Breast Cancer	Breast Ca					1			1		1	1	1		1	1	0		1			1	Codeine(30)1#Q4h pc, Morphine 2mg SC Q4h prn DEX

## Sheet: Supplementary Table 2. 96 patie
Supplementary Table 2. 96 patients with Pain score (Day 1-3 : Pain intensity with numerical rating scale, Pain relief score, Analgesic treatment quality )
Totally, 96 Patients complete 3 days courses
Pain score at rest
Patient No.	0	0-1	1	1-2	2	2-3	3	3-4	4	4-5	5	5-6	6	6-7	7	7-8	8	8-9	9-10	10
115	5	4	1	3	12	5	10	6	14	3	12	9	10	4	5	6	2	2		2
Pain score on movement
Patient No.	0	0-1	1	1-2	2	2-3	3	3-4	4	4-5	5	5-6	6	6-7	7	7-8	8	8-9	9	9-10	10
115	1			3	2	2	3	5	7	4	11	10	10	3	9	15	13	5	2	1	9
Day 1 Pain intensity with numerical rating scale
Patient No.	0	0-1	1	1-2	2	2-3	3	3-4	4	4-5	5	5-6	6	6-7	7	7-8	8	8-9	9-10	10
111	11		3	1	13	5	10	8	10	5	11	4	9	2	10	2	2	2		3
							43
Day 1 Pain relief score
Patient No.	0	0-1	1	1-2	2	2-3	3	3-4	4	4-5	5
111	15	2	31		29		27	1	6
			48								63
Day1 Analgesic treatment quality
Patient No.	0	0-1	1	1-2	2	2-3	3	3-4	4	4-5	5
111	2		10	1	27		32		36		3
								72			39
Day2 Pain intensity with numerical rating scale
Patient No.	0	0-1	1	1-2	2	2-3	3	3-4	4	4-5	5	5-6	6	6-7	7	7-8	8	8-9	9	9-10	10
102	15	1	5	3	16	5	12	5	12	2	12	2	3		4	2	1		1		1
Day 2 Pain relief score
Patient No.	0	0-1	1	1-2	2	2-3	3	3-4	4	4-5	5
102	10		27		29	4	23	1	8
Day 2 Analgesic treatment quality
Patient No.	0	0-1	1	1-2	2	2-3	3	3-4	4	4-5	5
102	5		10	2	23		33		27		2
Day 3 Pain intensity with numerical rating scale
Patient No.	0	0-1	1	1-2	2	2-3	3	3-4	4	4-5	5	5-6	6	6-7	7	7-8	8	8-9	9	10
96	13	2	7	7	15	4	18	4	10	2	7	1	3		1			1		1
Day 3 Pain relief score
Patient No.	0	0-1	1	1-2	2	2-3	3	3-4	4	4-5	5
96	9		27	1	27	2	23	2	5
Day 3 Analgesic treatment quality
Patient No.	0	0-1	1	1-2	2	2-3	3	3-4	4	4-5	5
96	2		9	1	20	1	33		26		4
